# Supplementary material for: Sea Buckthorn Pericarp Flavonoids Improve Diet-Induced Hyperlipidemia via Coordinated Modulation of Hepatic Lipid Metabolism and Gut Microbiota
Source: Foods. 2026 Mar 17;15(6):1049. doi: 10.3390/foods15061049 (PMC13025354; doi:10.3390/foods15061049)
Supplement: Supplementary file 1 [file foods-15-01049-s001.zip]

Archive with 1 entries (1 files):
- foods-4137785-supplementary.pdf
